# Supplementary material for: “Life-like” assessment of antimicrobial surfaces by a new touch transfer assay displays strong superiority of a copper alloy compared to silver containing surfaces
Source: PLoS One. 2017 Nov 14;12(11):e0187442. doi: 10.1371/journal.pone.0187442 (PMC5685567; doi:10.1371/journal.pone.0187442)
Supplement: S1 Table — Excel sheets with the detailed data of the presented figures. (XLSX) [file pone.0187442.s001.xlsx]

## Sheet: data Fig 1
source	no. of space bar	count	total no.
hospital	1	29	290
hospital	2	9	90
hospital	3	16	160
hospital	4	9	90
hospital	5	31	310
hospital	6	37	370
hospital	7	41	410
hospital	8	29	290
hospital	9	35	350
hospital	10	14	140
hospital	11	17	170
hospital	12	50	500
hospital	13	27	270
hospital	14	8	80
hospital	15	41	410
hospital	16	18	180
hospital	17	55	550
hospital	18	32	320
hospital	19	48	480
hospital	20	10	100
hospital	21	38	380
hospital	22	218	2180
hospital	23	54	540
hospital	24	20	200
public	25	66	660
public	26	33	330
public	27	6	60
public	28	28	280
public	29	5	50
public	30	18	180
public	31	18	180
public	32	1	10
public	33	34	340
public	34	38	380
public	35	101	1010
public	36	0	0
public	37	1	10
public	38	20	200
public	39	36	360
public	40	32	320
public	41	21	210
public	42	76	760
public	43	15	150
public	44	12	120
public	45	13	130
public	46	32	320
public	47	50	500

## Sheet: data Fig 2 A
strain	experiment	no. used for contamination of the PCS (200 µl)	no. after dessiccation, undiluted inocuum	no. after dessiccation and touch with skin, undiluted inocuum	no. after dessiccation and touch with glove, undiluted inocuum	no. after dessiccation, inocuum diluted 10E-1	no. after dessiccation and touch with skin, inocuum diluted 10E-1	no. after dessiccation and touch with glove, inocuum diluted 10E-1	no. after dessiccation, inocuum diluted 10E-2	no. after dessiccation and touch with skin, inocuum diluted 10E-2	no. after dessiccation and touch with glove, inocuum diluted 10E-2	no. after dessiccation, inocuum diluted 10E-3	no. after dessiccation and touch with skin, inocuum diluted 10E-3	no. after dessiccation and touch with glove, inocuum diluted 10E-3
E. faecalis ATCC 6057	1	12640000	3360000	2780000	1750000	394000	217000	182000	38000	27600	11300	4100	2940	2000
E. faecalis ATCC 6057	1	8920000	2920000	2200000	1530000	389000	210000	143000	40700	24800	19000	3290	3060	1890
E. faecalis ATCC 6057	2	10200000	3700000	3040000	1340000	270000	309000	172000	39200	14400	19900	3380	1300	2780
E. faecalis ATCC 6057	2	11960000	4420000	2880000	1250000	172000	278000	178000	32600	13700	21400	2940	1410	2660
E. faecalis ATCC 6057	3	7800000	3940000	3120000	1110000	380000	313000	121000	41000	25700	16700	3360	2010	2450
E. faecalis ATCC 6057	3	7280000	3890000	3740000	1490000	407000	258000	154000	32900	23600	17800	2920	2540	2310

## Sheet: data Fig 2 B
strain	experiment	no. after dessiccation, undiluted inocuum	no. transfered by skin to SCS, undiluted inocuum	no. transfered by glove to SCS, undiluted inocuum	no. after dessiccation, inocuum diluted 10E-1	no. transfered by skin to SCS, inocuum diluted 10E-1	no. transfered by glove to SCS, inocuum diluted 10E-1	no. after dessiccation, inocuum diluted 10E-2	no. transfered by skin to SCS, inocuum diluted 10E-2	no. transfered by glove to SCS, inocuum diluted 10E-2	no. after dessiccation, inocuum diluted 10E-3	no. transfered by skin to SCS, inocuum diluted 10E-3	no. transfered by glove to SCS, inocuum diluted 10E-3
E. faecalis ATCC 6057	1	3360000	71000	6000	394000	19300	630	38000	1000	80	4100	200	20
E. faecalis ATCC 6057	1	2920000	67000	5000	389000	18500	640	40700	940	100	3290	150	20
E. faecalis ATCC 6057	2	3700000	43000	3540	270000	18600	730	39200	950	130	3380	190	10
E. faecalis ATCC 6057	2	4420000	43200	3560	172000	17200	730	32600	900	110	2940	170	10
E. faecalis ATCC 6057	3	3940000	58000	4700	380000	24500	680	41000	1460	150	3360	100	10
E. faecalis ATCC 6057	3	3890000	78000	5100	407000	26900	710	32900	1220	120	2920	70	30

## Sheet: data Fig 3 A
experiment	no. transferred by male01	no. transferred by male02	no. transferred by male03	no. transferred by male04	no. transferred by male05	no. transferred by male06	no. transferred by female01	no. transferred by female02	no. transferred by female03	no. transferred by female04	no. transferred by female05	no. transferred by female06
1	1290	1735	940	2135	450	870	1000	2875	330	770	1520	1940
2	1005	1310	1560	980	650	900	3280	1765	530	924	980	1760
3	890	1300	1530	1460	260	1320	2270	1280	830	358	1130	1125
4	1650	980	2400	580	230	960	3920	1230	185	1360	710	1665
5	1110	1470	1060	1190	910	1330	2930	570	210	1265	900	1500
6	1680	1300	1940	930	450	870	5850	730	200	1605	420	2335
7	1285	2110	840	780	265	1730	3425	1935	1500	1420	350	1510
8	1345	990	2325	1350	250	4025	4700	1515	2380	1680	440	1555
9	2015	1340	885	1345	495	2440	3065	645	1885	2000	845	1980
10	1670	1045	270	1890	425	1815	1685	1275	1995	1860	1075	1535

## Sheet: data Fig 3 B
experiment	no. on ceramic tile, time point 0 h	no. on ceramic tile, time point 24 h	no. on stainlees steel, time point 0 h	no. on stainlees steel, time point 24 h	no. on silver, time point 0 h	no. on silver, time point 24 h	no. on roughened silver, time point 0 h	no. on roughened silver, time point 24 h	no. on HEXIS films, time point 0 h	no. on HEXIS films, time point 24 h	no. on iShieldz films, time point 0 h	no. on iShieldz films, time point 24 h	no. on copper alloy, time point 0 h	no. on copper alloy, time point 24 h
1	1320	140	1200	390	2050	300	1560	39	640	500	1450	510	980	2
1	1570	170	1140	230	2290	240	1420	39	560	370	1490	450	860	2
2	1080	190	1730	580	1400	740	1310	3	660	300	610	330	1330	0
2	750	250	1540	560	1380	600	1650	3	680	390	660	220	1390	0
3	1720	270	780	300	1350	1070	1760	44	570	410	630	360	580	2
3	600	280	900	390	1780	920	1880	44	690	540	550	350	530	2
